# Supplementary material for: A user-friendly and streamlined protocol for CRISPR/Cas9 genome editing in budding yeast
Source: STAR Protoc. 2022 Jun 10;3(2):101358. doi: 10.1016/j.xpro.2022.101358 (PMC9192979; doi:10.1016/j.xpro.2022.101358)
Supplement: Data S1. CRISPR-Cas9 toolbox MoClo Assembly Excel spreadsheet, related to steps 4, 8, and 12 [file mmc1.xlsx]

## Sheet: Readme
	Fill in the cells marked with a red border.
	The volumes of each reagent to be added are highlighted in Bold.
	For each reaction, if the volumes reported in the table on the left are > 0.2 μl, use those values for the Golden Gate reaction.
	If some volumes are < 0.2 μl, prepare the appropriate dilution and report the dilution factor in the table on the right (insert the value "1" for plasmids that are not diluted) and use the final volumes reported in the table on the right for the Golden Gate reaction.

## Sheet: GG1 sgRNA
Construct:	sgRNA part
DNA (plasmid)	Length (bp)	ng	fmols	stock (ng/ul)	ul		dilution factor	new stock (ng/ul)	ul
dsOligo (sgRNA)	-	-	40	50000	0.0008		500	100	0.4
pYTK050	3108	40.404	20
	NEB T4 buffer 10X				1				1
	NEB T7 ligase				0.5				0.5
	NEB BsmBI				0.5				0.5
				tot	2.0008			tot	2.4
				H2O	7.9992			H2O	7.6

## Sheet: GG2 sgRNA1
Construct:	sgRNA1 TU2 cassette
DNA (plasmid)	Length (bp)	ng	fmols	stock (ng/ul)	ul		dilution factor	new stock (ng/ul)	ul
pYTK003	1856	24.128	20
sgRNA1 part	2104	27.352	20
pYTK068	1835	23.855	20
pYTK095	2906	37.778	20
	NEB T4 buffer 10X				1				1
	NEB T7 ligase				0.5				0.5
	NEB BsaI				0.5				0.5
				tot	2			tot	2
				H2O	8			H2O	8

## Sheet: GG2 sgRNA2
Construct:	sgRNA2 TU3 cassette
DNA (plasmid)	Length (bp)	ng	fmols	stock (ng/ul)	ul		dilution factor	new stock (ng/ul)	ul
pYTK004	1856	24.128	20
sgRNA2 part	2104	27.352	20
pYTK072	1835	23.855	20
pYTK095	2906	37.778	20
	NEB T4 buffer 10X				1				1
	NEB T7 ligase				0.5				0.5
	NEB BsaI				0.5				0.5
				tot	2			tot	2
				H2O	8			H2O	8

## Sheet: GG3 Cas9-sgRNA1-spacer
Construct:	Cas9 + sgRNA1 multigene plasmid
DNA (plasmid)	Length (bp)	ng	fmols	stock (ng/ul)	ul		dilution factor	new stock (ng/ul)	ul
pYTK-DN1	7351	95.563	20
sgRNA1 TU2 cassette	2679	34.827	20
pYTK-DN2	2278	29.614	20
yeast vector*		0	20
	NEB T4 buffer 10X				1				1
	NEB T7 ligase				0.5				0.5
	NEB BsmBI				0.5				0.5
				tot	2			tot	2
				H2O	8			H2O	8
*yeast vector	length	marker
pYTK-DN4	5083	KanR
pYTK-DN5	4846	NatR
pYTK-DN6	5302	HygR

## Sheet: GG3 Cas9-spacer-sgRNA2
Construct:	Cas9 + sgRNA2 multigene plasmid
DNA (plasmid)	Length (bp)	ng	fmols	stock (ng/ul)	ul		dilution factor	new stock (ng/ul)	ul
pYTK-DN1	7351	95.563	20
pYTK-DN3	2278	29.614	20
sgRNA2 TU3 cassette	2679	34.827	20
yeast vector*		0	20
	NEB T4 buffer 10X				1				1
	NEB T7 ligase				0.5				0.5
	NEB BsmBI				0.5				0.5
				tot	2			tot	2
				H2O	8			H2O	8
*yeast vector	length	marker
pYTK-DN4	5083	KanR
pYTK-DN5	4846	NatR
pYTK-DN6	5302	HygR

## Sheet: GG3 Cas9-sgRNA1-sgRNA2
Construct:	Cas9 + sgRNA1 + sgRNA2 multigene plasmid
DNA (plasmid)	Length (bp)	ng	fmols	stock (ng/ul)	ul		dilution factor	new stock (ng/ul)	ul
pYTK-DN1	7351	95.563	20
sgRNA1 TU2 cassette	2679	34.827	20
sgRNA2 TU3 cassette	2679	34.827	20
yeast vector*		0	20
	NEB T4 buffer 10X				1				1
	NEB T7 ligase				0.5				0.5
	NEB BsmBI				0.5				0.5
				tot	2			tot	2
				H2O	8			H2O	8
*yeast vector	length	marker
pYTK-DN4	5083	KanR
pYTK-DN5	4846	NatR
pYTK-DN6	5302	HygR
